# Supplementary material for: Occurrence of Penicillium verrucosum, ochratoxin A, ochratoxin B and citrinin in on-farm stored winter wheat from the Canadian Great Lakes Region
Source: PLoS One. 2017 Jul 27;12(7):e0181239. doi: 10.1371/journal.pone.0181239 (PMC5531454; doi:10.1371/journal.pone.0181239)
Supplement: S1 Table — CFU of P. verrucosum were determined by dilution plating on modified YES media (LOD: 63 CFU/g). OTA OTB and CTN were determined by LC-MS/MS with a LOD of 0.3, 0.5 and 0.6 ng/g, respectively. (XLSX) [file pone.0181239.s001.xlsx]

## Sheet: Sheet5
Table S1. P. verrucosum incidence (CFU/g), mycotoxin occurrence (ng/g) and aeration practices associated with OTA positive grain, grain clumps and residue samples found during the 2011-2014 on-farm storage survey of Ontario winter wheat.
Farm	Collection	County	Days in	Bin	Wheat			Sample				Moisture (%) at			Mycotoxins (ng/g)				P. v		Aeration practices
	date		storage	TM	class	Variety		source	type	wt (kg)		harvest	Sampling		OTA	OTB	CTN		(CFU)		* As reported by farmers
13	2011-02-09	Middlesex	209		SRW	25R47		Untouched surface	grain	12		15	15.7		15.0033	3.95	4.96		1013.92		when cool and low humidity. Water dripping from downspout due to condensation reported.
								Auger	residue	2		.	.		11.1987	1.26373	8.148		3000
								Manhole	clumps	2.1		.	.		131.585	39.3906	52.1115		13230
42	2012-02-22	Lambton	222		SRW	25R40		Disturbed surface	grain	9.735		16	12.8		0	0	0		62.5		Non aerated bin. OTA was found in the residue left on the floor after out loading into a wagon. Sample from top of the wagon was also positive for OTA.
								Last loads	grain	9.125		16	13.4		7.35333	0.7038	3.26127		1312.5
								Floor	residue	4.6		.	.		4.81867	0.107333	9.624		950
33	2013-01-14	Chatham-Kent	183		SRW	25R47		Untouched bin	grain	12		14	15.2		0	0	0		0		Monthly. Grain clamping observed around the door frame inside the bin.
								Last loads	grain	15.7		16	13.7		0	0	0		0
								First load	grain	16.3		16	13.9		0	0	0		0
								Door	clumps	1		.	.		32.1956	1.92356	7.62933		9250
56	2013-03-25	Lambton	253		SRW/SWW	Blend		Disturbed surface	grain	9.34		14	16.7		0	0	0		0		Every 6 weeks. Water leak observed from the manhole to wall and into the grain. Grain from the top centre of the bin negative for OTA
								First load	grain	9.74		14	12.1		4.92	0.7272	4.68		2450
								Auger	residue	1.4		.	.		165.769	25.2257	52.6137		16667
								Manhole	clumps	1.5		.	.		552	84	175.2		55500
12	2014-02-26	Middlesex	229		SRW	25R40		Untouched surface	grain	9.26		.	11.3		0	0	0		.		Small snowcone underneath manhole cover. Clumping grain found along walls, manhole, floor, and auger. No aeration protocol reported.
								Untouched surface	clumps	1.56		.	.		34.5	0.2	15.7		.
								Wall	residue	1.7		.	.		199	72.8	9.2		.
								Manhole	clumps	2.3		.	.		1068	112	10.24		.
								Side door	clumps	1.8		.	.		48	16.08	12.72		.
								Floor	residue	2.6		.	.		168	35.12	9.6		.
								Auger	residue	2.5		.	.		10	2.136	16.24		.
								Last loads	grain	9.7		.	12.3		0	0	0		.
25	2014-02-20	Lambton	207		SWW	Ava		Untouched surface	grain	11.7		.	17.4		44.8934	0.6288	11.48		.		Surface wheat frozen under snowcone. Chaff and grain along side door. Clumps around other locations. No aeration protocol reported.
								Manhole	clumps	0.7		.	.		13.36	0.0232	7.88		.
								Side door	clumps	1,5		.	.		7.296	0.0512	8.48		.
								Floor	residue	0.9		.	.		9.84	0.0864	37.52		.
								Auger	residue	1.1		.	.		18.48	1.688	7.6		.
								Intermediate loads	grain	10.26		.	9.7		0	0	0		.
								Last loads	grain	12.54		.	9.4		0	0	0		.
38	2014-02-26	Middlesex	216		SWW	Ava		Untouched surface	grain	7.24		13.5	14.4		1.22491	0.03536	0.1376		.		Aerated twice.Wheat sample collected from S side under snow cap. Appeared like water seeped down sides of bin walls and settled in low spots.
								Wall	residue	2		.	.		37.6	0.06624	14.72		.
								Manhole	clumps	3.1		.	.		86.4	2.776	7.848		.
								Side door	clumps	2.3		.	.		97.6	1.04	6.632		.
								Floor	residue	1.1		.	.		60.8	2.8	8.56		.
								Auger	residue	0.8		.	.		93	27.84	8.56		.
								Intermediate loads	grain	10.66		13.5	10.1		0	0	0		.
								Last loads	grain	10.48		13.5	10.4		0	0	0		.
	CFU of P. verrucosum were determined by dilution plating on modified YES media (LOD: 63 CFU/g). OTA OTB and CTN were determined by LC-MS/MS with a LOD of 0.3, 0.5 and 0.6 ppb, respectively;
	*Aeration practices as reported by farmers. Grain sample collection: 1 Just before loading, 2from the first grain streaming out, 3 on top of the wagon after loading.
	Untouched bin: grain samples taken from the centre top of undisturbed bins about 0.3 m below the surface.
